# Supplementary material for: Molecular and Morphological Data Improve the Classification of Plantagineae (Lamiales)
Source: Plants (Basel). 2021 Oct 26;10(11):2299. doi: 10.3390/plants10112299 (PMC8625185; doi:10.3390/plants10112299)
Supplement: Supplementary file 1 [file plants-10-02299-s001.zip]

Archive with 8 entries (6 files):
- plants-1354731-supplementary/
- plants-1354731-supplementary/Figure S1.pdf
- plants-1354731-supplementary/tables/
- plants-1354731-supplementary/tables/01_plantagineae.pdf
- plants-1354731-supplementary/tables/02_plantagineae_vouchers.xls
- plants-1354731-supplementary/tables/03_plantago_char.xls
- plants-1354731-supplementary/tables/04_plantagineae_placements.xls
- plants-1354731-supplementary/tables/05_plantago_geograhical_origin.xls
