# Supplementary material for: Molecular and Morphological Data Improve the Classification of Plantagineae (Lamiales)
Source: Plants (Basel). 2021 Oct 26;10(11):2299. doi: 10.3390/plants10112299 (PMC8625185; doi:10.3390/plants10112299)
Supplement: Supplementary file 1 [file plants-10-02299-s001.zip › plants-1354731-supplementary/tables/02_plantagineae_vouchers.xls]

## Sheet: plantagineae_table.txt
TAXON	VOUCHER	REGION	SAMPLE ID	SEQUENCE	GENBANK
Aragoa abietina	Hernandez-Schmidt 647 (MA-892249)	Colombia	P-1001	trnL-F	MN709618
Aragoa abietina	Field collected, photo in supp. mat.	Colombia	P-1273	ITS	MN723168
Aragoa abietina	Shipunov s.n. (COL)	Colombia	P-1274	ITS, trnL-F	MN709735, MN723330
Aragoa abietina	Field collected, photo in supp. mat.	Colombia	P-1280	ITS, trnL-F	MN709769, MN723404
Aragoa abietina	No voucher	Cultivated	P-1284	ITS, trnL-F	MN709773, M433
Aragoa abscondita	Garganta 1049 (US-2819248)	Colombia	P-0681	ITS	MN723169
Aragoa abscondita	Sanchez 5082 (COL)	Colombia	P-1318	ITS	MN723331
Aragoa castroviejoi	Cardona 128 (US-1743220)	Colombia	P-0682	ITS	MN723170
Aragoa chingacensis	Aldana 26 (COL-466728)	Colombia	P-1304	ITS, trnL-F	MN709N709619, MN723171
Aragoa chingacensis	Aldana 26 (COL)	Colombia	P-1316	ITS	MN723332
Aragoa chingacensis	Hernandez A80 (MA)	Colombia	P-1321	ITS	MN723405
Aragoa cleefii	Fernández-Alonso 10530 (F-2225045)	Colombia	P-0803	ITS	MN723333
Aragoa cleefii	Fernandez-Alonso 14537 (MA-892254)	Colombia	P-1004	ITS, trnL-F	MN709620, MN723172
Aragoa corrugatifolia	Betancur 7056 (MO-04931527)	Colombia	P-0452	trnL-F	MN709621
Aragoa corrugatifolia	Field collected, photo in supp. mat.	Colombia	P-1282	ITS, trnL-F	MN709736, MN723173
Aragoa corrugatifolia	Shipunov s.n. (COL)	Colombia	P-1283	ITS, trnL-F	MN709758, MN723334
Aragoa cundinamarcensis	Fernandez-Alonso 10534 (MO-04568251)	Colombia	P-0451	ITS, rbcL, trnL-F	MN709622, MN721450, MN723174
Aragoa cundinamarcensis	Shipunov s.n. (COL)	Colombia	P-1279	ITS, trnL-F	MN709737, MN723335
Aragoa cupressina	Shultes 22502A (F-1947171)	Colombia	P-0805	ITS	MN723175
Aragoa cupressina	Field collected, photo in supp. mat.	Colombia	P-1275	ITS, trnL-F	MN709623, MN723336
Aragoa cupressina	Field collected, photo in supp. mat.	Colombia	P-1276	ITS, trnL-F	MN709738, MN723406
Aragoa cupressina	Portillo AR1600 (JBB)	Colombia	P-1301	ITS, trnL-F	MN709633, MN723188
Aragoa diazii	Diaz 2410 (COL-230325)	Colombia	P-1312	ITS, trnL-F	MN709624, MN723176
Aragoa dugandii	Cleef 04667 (MO-6306660)	Colombia	P-0454	trnL-F	MN709625
Aragoa dugandii	Romero 6833 (F-1760681)	Colombia	P-0807	ITS	MN723177
Aragoa funzana	Fernández-Alonso 10538 (NY-00452403)	Colombia	P-0170*	ITS	MN723178
Aragoa funzana	Frenandez 12656 (MA-892278)	Colombia	P-1012	ITS, trnL-F	MN709626, MN723337
Aragoa jaramilloi	Fosberg 22060 (US-2109383)	Colombia	P-0684	ITS	MN723179
Aragoa jaramilloi	Fernandez-Alonso 8228A (F-2225044)	Colombia	P-0806	ITS	MN723338
Aragoa jaramilloi	Fernández-Alonso 8227 (MA-892272)	Colombia	P-1013	trnL-F	MN709627
Aragoa jaramilloi	Field collected, photo in supp. mat.	Colombia	P-1277	ITS, trnL-F	MN709739, MN723407
Aragoa jaramilloi	Field collected, photo in supp. mat.	Colombia	P-1278	ITS, trnL-F	MN709759, MN723434
Aragoa jaramilloi	Shipunov s.n. (COL)	Colombia	P-1281	ITS, trnL-F	MN709770, MN723448
Aragoa jaramilloi	Jimenez 47 (COL)	Colombia	P-1322	ITS, trnL-F	MN709774, MN723456
Aragoa kogiorum	Romero 7125 (HUH)	Colombia	P-0580	trnL-F	MN709628
Aragoa kogiorum	Rangel 996 (COL-408429)	Colombia	P-1302	ITS, trnL-F	MN709740, MN723180
Aragoa kogiorum	Stancik 892 (COL)	Colombia	P-1323	ITS, trnL-F	MN709760, MN723339
Aragoa lucidula	Cuatrecasas 28077 (F-2106814)	Colombia	P-0808	ITS, rbcL	MN721451, MN723181
Aragoa lycopodioides	Cleef 4775 (US-2796128)	Colombia	P-0687	ITS	MN723182
Aragoa occidentalis	Carriker s.n. (US-2057348)	Colombia	P-0688	ITS	MN723183
Aragoa occidentalis	Gomez 5977 (F-2178237)	Colombia	P-0801	ITS	MN723340
Aragoa parviflora	Garcis-Barriga 19793 (COL-137857)	Colombia	P-1303	ITS, trnL-F	MN709629, MN723184
Aragoa perez-arbelaeziana	Cleef 1729 (US-2796127)	Colombia	P-0690	ITS	MN723185
Aragoa perez-arbelaeziana	Diaz 87 (MA-892308)	Colombia	P-1020	trnL-F	MN709630
Aragoa picachensis	Murillo 1243 (COL-150729)	Colombia	P-1311	ITS, trnL-F	MN709631, MN723186
Aragoa romeroi	Grant 10950 (US-2107117)	Colombia	P-0691	ITS, trnL-F	MN709632, MN723187
Littorella australis	Garcia 4010 (CONC-166031)	Chile	P-1258*	ITS, trnL-F	MN709634, MN723189
Plantago afra	Zakirov 401 (MW)	Iraq	P-0020	ITS	MN723190
Plantago africana	Maas 5778 (F-1445463)	Kenya	P-0833*	ITS	MN723191
Plantago alismatifolia	Rzedowski 36273 (NY)	Mexico	P-0102*	ITS, trnL-F	MN709635, MN723192
Plantago alismatifolia	Mosquin 6813 (HUH)	Mexico	P-0570	ITS	MN723193
Plantago alpestris	Briggs 10183 (NSW)	Australia	P-0955	trnL-F	MN709636
Plantago altissima	Beguinot s.n. (MW)	Italy	P-0021	ITS	MN723194
Plantago altissima	Barta 2003-441 (NY)	Austria	P-0140*	ITS, trnL-F	MN709637, MN723341
Plantago annua	Friis 8410 (C)	Ethiopia	P-0950*	ITS, trnL-F	MN709638, MN723195
Plantago antarctica	Canning 4485 (HUH)	Australia	P-0528*	ITS, trnL-F	MN709639, MN723196
Plantago arachnoidea	Gubanov 2662a (MW)	Mongolia	P-0008	ITS, trnL-F	MN709640, MN723197
Plantago arachnoidea	Roborowski s.n. (LE-01009678)	Kunlun	P-0229	ITS	MN723342
Plantago arborescens	Field collected, photo in supp. mat.	Cultivated	P-0000	trnL-F	MN709641
Plantago argentea	Charpin 8292 (NY)	France	P-0141*	ITS	MN723198
Plantago argentea	Charpin 8292 (HUH)	France	P-0515*	ITS	MN723343
Plantago argentea	Petrova s.n. (UC-1421442)	Bulgaria	P-0712*	ITS	MN723408
Plantago argentina	Hawkes 3790 (NY)	Argentina	P-0108*	ITS, trnL-F	MN709642, MN723199
Plantago argentina	Hawkes 4026 (MO-2470995)	Argentina	P-0401	ITS	MN723344
Plantago aristata	Field collected, photo in supp. mat.	Arkansas	P-1501	ITS, trnL-F	MN709741, MN723200
Plantago aristata	Field collected, photo in supp. mat.	Arkansas	P-1502	ITS, trnL-F	MN709761, MN723345
Plantago asiatica	Liu 15395 (HUH)	Sichuan	P-0543*	ITS	P-0543
Plantago asiatica	Boufford 26523 (CAS-916644)	Henan	P-0731*	ITS	MN723346
Plantago asiatica	Field collected, photo in supp. mat.	Japan	P-1503	ITS, trnL-F	MN709643, MN723201
Plantago asiatica	Field collected, photo in supp. mat.	Indonesia	P-1504	ITS, trnL-F	MN709742, MN723409
Plantago asiatica	PE-02011502	Guangxi	P-1816*	ITS	MN723435
Plantago asiatica cavaleriei	PE-01279312	Sichuan	P-1807*	ITS	MN723202
Plantago asiatica cavaleriei	Tsai 53770 (PE-01279311)	Yunnan	P-1808*	ITS	MN723347
Plantago asiatica centralis	Wang 71584 (PE-01671212)	Yunnan	P-1809	ITS	MN723203
Plantago asiatica densiflora	PE-01173120	Sichuan	P-1806*	ITS	MN723204
Plantago asiatica nanchuanensis	Liu 15395 (CAS-944344)	Sichuan	P-0733*	ITS	P-0733
Plantago asiatica schneideri	PE-01671414	China	P-1810*	ITS, trnL-F	MN709644, MN723205
Plantago asperrima	Juillet 1306 (LE)	Spain	P-0202	ITS, trnL-F	MN709645, MN723206
Plantago asphodeloides	Duvigneaud 79 (MHA)	Canary Islands	P-0302*	ITS, trnL-F	MN709646, MN723207
Plantago atrata	Patino 272 (NY)	Spain	P-0142*	ITS, trnL-F	MN709647, MN723208
Plantago atrata	Field collected, photo in supp. mat.	Dagestan	P-1506	ITS, trnL-F	MN709648, MN723348
Plantago aundensis	Vink 16091 (HUH)	New Guinea	P-0537*	ITS	MN723209
Plantago aundensis	Craven 2905 (BO)	New Guinea	P-1709*	trnL-F	MN709649
Plantago australis	Matuda 19235 (NY)	Mexico	P-0103*	ITS, trnL-F	MN709650, MN723450
Plantago australis	Puchagran 14299 (MO-04595888)	Chile	P-0402a	ITS	MN723349
Plantago australis	Loesner 3262 (HUH)	Guatemala	P-0562	ITS	MN723350
Plantago australis	Shultes 227 (HUH)	Mexico	P-0569	ITS	MN723458
Plantago australis	Brother Nicolas 5422 (US-1004849)	Mexico	P-0603*	ITS	MN723436
Plantago australis	Killip 34031 (US-1770898)	Ecuador	P-0611*	ITS	MN723449
Plantago australis	Sels s.n. (UC-1494132)	Hawaii	P-0704*	ITS	MN723411
Plantago australis	Cuatrecasas 28075 (F-1367369)	Colombia	P-0841*	ITS	MN723457
Plantago australis	Teneb 302 (CONC-166626)	Chile	P-1259*	ITS, trnL-F	MN709651, MN723437
Plantago australis	Lozano 1384-A (SPF-201989)	Brazil	P-2103*	ITS, rbcL, trnL-F	MN709661, MN721462, MN723225
Plantago australis angustifolia	Reitz 5375 (US-2623024)	Brazil	P-0612*	ITS	MN723211
Plantago australis hirtella	Wasum 8018 (NY-00423551)	Brazil	P-0158b	ITS, trnL-F	MN709652, MN723210
Plantago australis macrostachys	Pedersen 7206 (HUH)	Argentina	P-0502*	ITS, trnL-F	MN709653, MN723410
Plantago australis oreades	Shultes 1016 (HUH)	Colombia	P-0508*	ITS	MN723212
Plantago australis oreades	Smith s.n. (UC-1341443)	Colombia	P-0725*	ITS	MN723351
Plantago australis oreades	Holm-Nielsen 5296 (F-1787952)	Ecuador	P-0825*	ITS	MN723412
Plantago australis oreades	Holm-Nielsen 5304 (F-1787953)	Ecuador	P-0826*	ITS	MN723438
Plantago australis pflanzii	Solomon 8357 (NY)	Bolivia	P-0160*	ITS, trnL-F	MN709654, MN723213
Plantago australis pretoana	Smith 7712 (US-2548354)	Brazil	P-0620*	ITS	MN723214
Plantago australis pseudomollior	Davis 1720 (F-1901001)	Peru	P-0812*	ITS	MN723215
Plantago australis sodiroana	Solis 10239 (F-1533591)	Ecuador	P-0815*	ITS	MN723216
Plantago barbata	Bonifacio 4262 (NY-1680430)	Chile	P-0110*	ITS, trnL-F	MN709655, MN723217
Plantago barbata	Shipunov P-1201 (NY)	Chile	P-1201	ITS, trnL-F	MN709656, MN723218
Plantago barbata	Shipunov P-1204 (NY)	Chile	P-1204	trnL-F	MN709743
Plantago barbata	Shipunov P-1205 (NY)	Chile	P-1205	ITS, trnL-F	MN709762, MN723352
Plantago barbata	Shipunov P-1206 (NY)	Chile	P-1206	ITS, trnL-F	MN709771, MN723413
Plantago berroi	Ventania 213 (NY)	Argentina	P-0111*	ITS, trnL-F	MN709657, MN723219
Plantago bismarckii	Hermann s.n. (NY)	Argentina	P-0112*	ITS, trnL-F	MN709658, MN723220
Plantago boissieri	Mandaville 3293 (US-2653911)	Saudi Arabia	P-0634	ITS, trnL-F	MN709659, MN723221
Plantago boissieri	Rawi 10582 (US-2958957)	Kuwait	P-0647*	ITS, trnL-F	MN709744, MN723353
Plantago brasiliensis	Gazzaniga s.n. (NY)	Argentina	P-0113*	ITS, trnL-F	MN709660, MN723222
Plantago brasiliensis	Coxilho 11418 (HUH)	Brazil	P-0558	ITS	MN723354
Plantago buchtienii	Wescole 1540 (HUH)	Argentina	P-0575	ITS	P-0575
Plantago cafra	Parker 4502 (MO-1641791)	South Africa	P-0426*	ITS	MN723223
Plantago cafra	Goldblatt 2274 (MO-2257489)	South Africa	P-0429*	ITS	MN723355
Plantago cafra	Nicholas 2610 (US-3565309)	South Africa	P-0641*	ITS	MN723414
Plantago camtschatica	Eyerdam s.n. (F-714213)	Kamtchatka	P-0834*	ITS	P-0834
Plantago canescens	Pospelov 07-1021 (MW)	Siberia	P-0011	ITS	MN723451
Plantago catharinea	Hatschbach 14782 (US-2743467)	Brazil	P-0649*	ITS	MN723224
Plantago chamaepsyllium	Bochantsev s.n. (LE)	Sinai	P-0205	ITS, trnL-F	MN709662, MN723226
Plantago commersoniana	Lombardi 943 (SPF-113412)	Brazil	P-2102*	ITS	MN723227
Plantago cordata	Field collected, photo in supp. mat.	New York	P-1507	trnL-F	MN709664
Plantago cordata	Field collected, photo in supp. mat.	New York	P-1508	ITS, trnL-F	MN709745, MN723415
Plantago cordata	Hyatt 5147 (BRIT-65466)	Arkansas	P-1601*	ITS	MN723439
Plantago cordata	Stuckey 2880 (BRIT)	Ohio	P-1602*	ITS, rbcL	MN721452, MN723452
Plantago corvensis	Hassemer 791 (C, FLOR)	Brazil	P-0951	trnL-F	MN709665
Plantago corvensis	Hassemer 791 (C, FLOR)	Brazil	P-0957	ITS	MN723228
Plantago corvensis	Hassemer 791 (C, FLOR)	Brazil	P-0960	ITS	MN723356
Plantago crypsoides	Bochantsev s.n. (LE)	Egypt	P-0206	ITS, trnL-F	MN709666, MN723229
Plantago cunninghamii	Alcock 9565 (PRE)	Australia	P-1113*	ITS	P-1113
Plantago cylindrica	Bodinier s.n. (HUH)	Egypt	P-0521*	ITS	MN723230
Plantago cylindrica	Field 226 (F-773069)	Syria	P-0838*	ITS	MN723357
Plantago depauperata	Mangen 939 (HUH)	New Guinea	P-0536*	ITS, trnL-F	MN709667, MN723231
Plantago depressa	Field collected, photo in supp. mat.	China	P-1505	ITS, trnL-F	MN709668, MN723232
Plantago dielsiana	Hjerting 3030 (NY)	Argentina	P-0116*	ITS, trnL-F	MN709669, MN723233
Plantago dielsiana	Hjerting 3030 (HUH)	Argentina	P-0555	ITS	MN723358
Plantago drummondii	Barker 3596 (MHA)	Australia	P-0305*	ITS, trnL-F	MN709772, MN723440
Plantago drummondii	Symon 1167 (MO-3805045)	Australia	P-0433*	ITS	MN723234
Plantago drummondii	Symon 14097 (US-3083603)	Australia	P-0640*	trnL-F	MN709670
Plantago drummondii	Chorney 1083 (F-1866030)	Australia	P-0840*	ITS, trnL-F	MN709746, MN723359
Plantago drummondii	Donner 10925 (PRE)	Australia	P-1114*	ITS, trnL-F	MN709763, MN723416
Plantago elongata	Massey 868 (BRIT-385584)	Texas	P-1605*	ITS, rbcL, trnL-F	MN709764, MN721453, MN723417
Plantago eocoronopus	Bornmueller 4599 (LE)	Iran	P-0209*	ITS	MN723235
Plantago euana	Sykes 879/T (US-3121974)	Tonga	P-0638*	ITS, trnL-F	MN709671, MN723237
Plantago euphratica	Haussknecht s.n. (LE)	Turkey	P-0208*	ITS, trnL-F	MN709672, MN723238
Plantago euryphylla	Briggs 10173 (NSW)	Australia	P-0956	trnL-F	MN709747
Plantago exigua	Heym s.n. (LE)	NA	P-0207*	ITS	MN723239
Plantago exigua	Ledebour 31 (LE)	NA	P-0216*	ITS, trnL-F	MN709674, MN723361
Plantago famarae	Stearn 1129 (TNS-352144)	Canary Islands	P-1910*	ITS, rbcL, trnL-F	MN709675, MN721449, MN723240
Plantago fernandezia	Solbrig 3907 (HUH)	Juan Fernandez	P-0554	ITS	MN723241
Plantago firma	Howell 19500 (NY)	California	P-0101*	ITS	MN723242
Plantago firma	Rose 19212 (NY)	Chile	P-0138*	ITS, trnL-F	MN709676, MN723362
Plantago firma	Garcia 3385 (CONC-177840)	Chile	P-1252*	ITS, trnL-F	MN709748, MN723418
Plantago firma	Aponte 145 (USM-212188)	Peru	P-2201*	ITS, rbcL	MN721460, MN723243
Plantago firma	Cano 1823 (USM-188842)	Peru	P-2202*	ITS, rbcL	MN721461, MN723441
Plantago floccosa	Spellman 990 (MO-2898184)	Mexico	P-0441*	ITS, trnL-F	MN709677, MN723244
Plantago floccosa	Kenoyer 3842 (HUH)	Mexico	P-0568	ITS	MN723363
Plantago gaudichaudii	Clemans s.n. (HUH)	Australia	P-0526*	ITS	MN723245
Plantago gentianoides tatarica	Ogino 357 (KYO)	Pakistan	P-3004*	ITS	MN723246
Plantago glacialis	Briggs 10180 (NSW)	Australia	P-0958	trnL-F	MN709678
Plantago grandiflora	Bridget s.n. (NY)	Chile	P-0119*	ITS	MN723247
Plantago grandiflora	Teillier 2435 (MO-4028671)	Chile	P-0407*	ITS, trnL-F	MN709679, MN723248
Plantago grandiflora	Medina s.n. (CONC-176595)	Chile	P-1251*	ITS, trnL-F	MN709749, MN723364
Plantago griffithii	Pimenov 155 (MW)	Uzbekistan	P-0012	ITS	MN723249
Plantago griffithii	Gubanov 730 (MW)	Afghanistan	P-0019	ITS	MN723365
Plantago griffithii	Konovalova s.n. (MHA)	Tajikistan	P-0301*	ITS	MN723419
Plantago guilleminiana	Dusen 8583 (HUH)	Brazil	P-0522*	ITS	MN723250
Plantago guilleminiana	Cascata 4009 (US-1775608)	Brazil	P-0621*	ITS, trnL-F	MN709680, MN723366
Plantago gunnii	Ratkowsky 1227 (MO-2284631)	Tasmania	P-0435	ITS, trnL-F	MN709681, MN723251
Plantago hakusanensis	Furuse 24051 (PE-01270754)	Japan	P-1805*	ITS	MN723252
Plantago hakusanensis	Tsugaru 33084 (KYO)	Japan	P-3005*	ITS, rbcL, trnL-F	MN709682, MN721458, MN723367
Plantago hasskarlii	Hochreutiner 909 (MO-1614533)	Java	P-0422*	ITS	MN723256
Plantago hasskarlii	Delinell s.n. (UC-312703)	Java	P-0708*	ITS	MN723369
Plantago hatschbachiana	Hatschbach 15100 (F-1740039)	Brazil	P-0819*	ITS	MN723253
Plantago hedleyi	Green 1652 (HUH)	Lord Howe	P-0524*	ITS, trnL-F	P-0524
Plantago helleri	Field collected, photo in supp. mat	Texas	P-0739	ITS	MN723459
Plantago hispidula	Landrum 7524 (NY)	Chile	P-0118*	ITS, trnL-F	MN709683, MN723254
Plantago hispidula	Montero 238 (HUH)	Chile	P-0553*	ITS	MN723368
Plantago hookeriana	Wuetzelm s.n. (F-42588)	Texas	P-0810*	ITS	MN723454
Plantago humboldtiana	Hassemer 766 (C)	Brazil	P-0962	ITS, trnL-F	MN709684, MN723255
Plantago johnstonii	Johnston 5444 (HUH)	Chile	P-0505*	ITS	MN723257
Plantago jujuyensis	Hawkes 3786 (NY)	Argentina	P-0122*	ITS, trnL-F	MN709685, MN723258
Plantago jujuyensis	Hawkes 3786 (HUH)	Argentina	P-0551*	ITS	MN723370
Plantago komarovii	Petelin 99-546 (MW)	Mongolia	P-0009	ITS, trnL-F	MN709686, MN723259
Plantago komarovii	Davazhamts s.n. (LE)	Mongolia	P-0227*	ITS	MN723371
Plantago krascheninnikovii	Shipunov 59-9 (MW)	Urals	P-0002	ITS	MN723260
Plantago krascheninnikovii	Shipunov 59-9 (MW)	Urals	P-0003	ITS	MN723372
Plantago krascheninnikovii	Shipunov 59-9 (MW)	Urals	P-0004	ITS, trnL-F	MN709687, MN723420
Plantago lachnantha	Bochantsev 368 (LE)	Turkmenistan	P-0221*	ITS, trnL-F	MN709688, MN723261
Plantago lachnantha	Rechinger 50517 (MO-5396653)	Iran	P-0421*	ITS	MN723373
Plantago lagocephala	Koczkareva s.n. (MW)	Tajikistan	P-0013	ITS, trnL-F	MN709689, MN723262
Plantago lagocephala	Hewer 1160 (LE)	Afghanistan	P-0212*	ITS	MN723374
Plantago lamprophylla	Leiva 267 (F-2072327)	Peru	P-0828*	ITS, trnL-F	MN709690, MN723263
Plantago lamprophylla	Sagastegui 15746 (F-2172713)	Peru	P-0830*	ITS	MN723375
Plantago laxiflora	Alcock 9305 (PRE)	South Africa	P-1107*	ITS	MN723264
Plantago laxiflora	Rudatis 1414 (SAM)	South Africa	P-1120*	ITS	MN723376
Plantago limensis	FLSP 0417 (NY)	Peru	P-0124*	ITS, trnL-F	MN709691, MN723265
Plantago limensis	Stork 9239 (HUH)	Peru	P-0550*	ITS	MN723266
Plantago linearis	Luteyn 14440 (NY)	Ecuador	P-0125*	ITS, trnL-F	MN709692, MN723268
Plantago litorea	Munoz 113 (HUH)	Chile	P-0549*	ITS	MN723269
Plantago litorea	Werdermann 807 (UC-289350)	Chile	P-0718b	trnL-F	MN709693
Plantago litorea	Munoz 2642 (CAS-855735)	Chile	P-0730*	ITS, trnL-F	MN709750, MN723377
Plantago loeflingii	Schukina s.n. (MW)	Tajikistan	P-0014	ITS, trnL-F	MN709694, MN723270
Plantago longissima	Werdermann 1311 (US-2585901)	South Africa	P-0642*	ITS	MN723271
Plantago longissima	Glen 1928 (US-3438221)	South Africa	P-0643*	ITS	MN723378
Plantago longissima	Meyer 1192 (PER)	South Africa	P-1111*	ITS	MN723421
Plantago longissima	Field collected, photo in supp. mat.	South Africa	P-1121	ITS, trnL-F	MN709695, MN723442
Plantago macrocarpa	Volkova s.n. (MW-0156805)	Kamtchatka	P-0963	ITS, trnL-F	MN709696, MN723443
Plantago macrocarpa	Field collected, photo in supp. mat.	Canada	P-1509	ITS, rbcL	MN721459, MN723455
Plantago macrocarpa	Taylor 30576 (BRIT)	Alaska	P-1604*	ITS	MN723460
Plantago major	Otting 3016 (MISU-0-22790)	Oregon	P-0501	ITS, trnL-F	MN709697, MN723379
Plantago major himalaica	Stewart 21871 (NY)	Kashmir	P-0153*	ITS, trnL-F	MN709698, MN723272
Plantago maritima	Shipunov P-1203 (NY)	Chile	P-1203	trnL-F	MN709699
Plantago maxima	Takacs 8723 (DE)	Hungary	k1325	trnL-F	MN709700
Plantago maxima	Sramko s.n. (DE)	Kazakhstan	plmaxayagoz	trnL-F	MN709751
Plantago media stepposa	Demidova s.n. (MW)	Urals	P-0001	ITS	MN723274
Plantago media stepposa	Dubovyk s.n. (NY)	Ukraine	P-0147*	ITS, trnL-F	MN709701, MN723382
Plantago minuta	Karelin 1856 (MW)	Central Asia	P-0015	ITS, trnL-F	MN709702, MN723275
Plantago minuta	Sukhorukov s.n. (MW)	Kazakhstan	P-0016	ITS	MN723383
Plantago minuta	Nikitina s.n. (LE)	Kyrgyzstan	P-0223*	ITS, trnL-F	MN709752, MN723423
Plantago minuta	Licent 13744 (HUH)	Mongolia Interior	P-0544*	ITS	MN723445
Plantago monosperma	Ghaspin 22863 (MW)	Spain	P-0024	ITS, trnL-F	MN709703, MN723276
Plantago monosperma	Anonymous 376 (NY)	Spain	P-0145*	ITS	MN723384
Plantago moorei	Moore 729 (HUH)	Falklands	P-0572	ITS	P-0572
Plantago muelleri	Briggs 10179 (NSW)	Australia	P-0954	trnL-F	P-0954
Plantago nivea	Denton 1778 (NY)	Guatemala	P-0105*	ITS	MN723267
Plantago nivea	Tenorio 18237 (HUH)	Mexico	P-0565	ITS	MN723277
Plantago nivea	Mosquin 6831 (HUH)	Mexico	P-0566	ITS	MN723385
Plantago nivea	Weller 641 (UC-1396271)	Mexico	P-0727*	ITS, trnL-F	MN709704, MN723424
Plantago notata	Joad s.n. (HUH)	Algeria	P-0518	ITS	MN723278
Plantago notata	Chevallier 87a (F-778150)	Algeria	P-0832*	ITS	MN723386
Plantago notata	Field 261 (F-773315)	Israel	P-0837*	ITS, trnL-F	MN709705, MN723425
Plantago orbignyana	Leiva 370 (NY)	Peru	P-0128*	ITS, trnL-F	MN709706, MN723279
Plantago orbignyana	Smith 10541 (MO-3314953)	Peru	P-0402b	ITS	MN723387
Plantago orbignyana	Hawkes 3723 (MO-2472283)	Argentina	P-0409*	ITS	MN723426
Plantago orbignyana	Solomon 13180 (MO-3511792)	Bolivia	P-0410*	ITS, trnL-F	MN709753, MN723446
Plantago orbignyana	Davis 1355 (HUH)	Peru	P-0560	ITS, trnL-F	MN709765, MN723280
Plantago orbignyana	Macbride 904 (F-517432)	Peru	P-0811*	ITS	MN723388
Plantago ovata	Field collected, photo in supp. mat.	Mexico	P-1271	ITS, trnL-F	MN709707, MN723389
Plantago pachyneura	Rose 19209 (NY)	Chile	P-0129	ITS, trnL-F	MN709708, MN723281
Plantago pachyneura	Field collected, photo in supp. mat.	Chile	P-1223	ITS, trnL-F	MN709709, MN723390
Plantago pachyphylla	Degener 32470 (NY)	Hawaii	P-0190*	ITS	MN723282
Plantago pachyphylla	Rock 16007 (HUH)	Kauai	P-0529*	ITS	MN723283
Plantago papuana	Hoogland 7486 (US-2411915)	New Guinea	P-0606	trnL-F	MN709710
Plantago patagonica	Field collected, photo in supp. mat.	Arizona	patagonica_az	ITS	MN723284
Plantago penantha	Alvarez 196 (NY)	Argentina	P-0130*	trnL-F	MN709711
Plantago penantha	Pedersen 7289 (HUH)	Argentina	P-0548*	ITS	MN723285
Plantago penantha	Petersen 7289 (UC-1333535)	Argentina	P-0717*	ITS	MN723391
Plantago perssonii	Li s.n. (PE-01324185)	Xinjiang	P-1811*	ITS	MN723286
Plantago perssonii	Li s.n. (PE-01324187)	Xinjiang	P-1812*	ITS, trnL-F	MN709712, MN723392
Plantago phaeostoma	Bochantsev s.n. (LE)	Egypt	P-0213*	ITS, trnL-F	MN709713, MN723287
Plantago polita	Craven 3058 (HUH)	New Guinea	P-0531*	ITS	MN723288
Plantago polysperma	Berg s.n. (MW)	Central Asia	P-0017	ITS	MN723289
Plantago polysperma	Tzvelev 995 (LE)	Kazakhstan	P-0224*	ITS, trnL-F	MN709714, MN723393
Plantago princeps	Degener 25070 (NY)	Maui	P-0189*	ITS	MN723290
Plantago psammophila	Hadac s.n. (MO-2446240)	Iraq	P-0423*	ITS, trnL-F	MN709715, MN723291
Plantago pulvinata	Baum 4412 (MO-3702746)	Argentina	P-0408	ITS	MN723292
Plantago pulvinata	Eyerdam 24003 (HUH)	Argentina	P-0573	ITS	MN723394
Plantago pulvinata	Eyerdam 24062 (UC-652463)	Argentina	P-0716*	ITS	MN723427
Plantago pusilla	Cusick 36 (NY)	Indiana	P-0100*	ITS, trnL-F	MN709716, MN723395
Plantago rahniana	Hassemer 683 (FLOR)	Brazil	P-0952	ITS, trnL-F	MN709717, MN723293
Plantago rahniana	Hassemer 683 (FLOR)	Brazil	P-0953	ITS, trnL-F	MN709754, MN723396
Plantago rahniana	Hassemer 683 (FLOR)	Brazil	P-0959	ITS, trnL-F	MN709766, MN723428
Plantago rancaguae	Hutchison 211 (UC-143492)	Chile	P-0720*	ITS, trnL-F	MN709718, MN723294
Plantago rancaguae	Uevi 362 (SGO)	Chile	P-1227*	ITS, trnL-F	MN709755, MN723295
Plantago rancaguae	Faundez 18 (CONC-180851)	Chile	P-1263*	ITS, trnL-F	MN709767, MN723296
Plantago remota	Helme 6556 (NBG-0267808-0)	South Africa	P-1118*	ITS	MN723297
Plantago rhizoxylon	Lewalle 9921 (MO-4377358)	Maroc	P-0428*	ITS	MN723298
Plantago rhodosperma	Field collected, photo in supp. mat	Texas	P-0740	ITS, trnL-F	MN709768, MN723429
Plantago rigida	Ollgaard 10114 (NY)	Ecuador	P-0132	ITS	MN723299
Plantago rupicola	John 15572 (BO)	Rapa	P-1714*	ITS	MN723300
Plantago schwarzenbergiana	Grigore s.n. (MW)	Romania	P-0025	ITS, trnL-F	MN709719, MN723301
Plantago schwarzenbergiana	Boros s.n. (HUH)	Hungary	P-0512*	ITS	MN723397
Plantago sempervirens	Hains 143 (JEPS-114170)	California	P-0738*	ITS	MN723302
Plantago sempervivoides	Landero 654 (CONC-93083)	Chile	P-1264	ITS	MN723303
Plantago sempervivoides	Ricardi 408 (CONC-27706)	Chile	P-1266	ITS	MN723398
Plantago sericea	Tessene 2036 (F-1675043)	Peru	P-0822*	ITS	MN723307
Plantago sericea argyrophylla	Killip 17465 (F-638287)	Colombia	P-0827*	ITS, rbcL, trnL-F	MN709720, MN721448, MN723304
Plantago sericea nubigena	Kelch 1445 (UC)	Ecuador	P-0718a	ITS	MN723305
Plantago sericea polyclada	Soukup s.n. (F-1011758)	Peru	P-0821*	ITS	MN723306
Plantago sinaica	Boge s.n. (LE)	Sinai	P-0214	ITS	MN723308
Plantago sinaica	Kaiser 246 (UC-464366)	Sinai	P-0711*	trnL-F	MN709721
Plantago sp. Australia	Alcock 7651 (PRE)	Australia	P-1100*	ITS	P-1100
Plantago sp. Chihuahua	Yen 7915 (BRIT)	Mexico	P-1606*	ITS, rbcL	MN721454, MN723309
Plantago sp. Chihuahua	Yen 5644 (BRIT)	Mexico	P-1607*	ITS, rbcL	MN721455, MN723399
Plantago sp. Hupeh1	IBSC-0523949	Hupeh	P-1801*	ITS	MN723310
Plantago sp. Inaccessible	Dean 846 (PRE)	Inaccessible island	P-1101*	ITS	P-1101
Plantago sp. Inaccessible	Dean 791 846 (PRE)	Inaccessible island	P-1102	ITS, trnL-F	P-1102
Plantago sp. New Zealand	Ashwin 104 (BRIT)	New Zealand	P-1608*	ITS, trnL-F	P-1608
Plantago sp. Peru MO	Duenas 206 (MO-3913293)	Peru	P-0444*	ITS	MN723311
Plantago sp. Peru NY1	Ambrose 2390 (NY)	Peru	P-0185	ITS, trnL-F	MN709722, MN723312
Plantago subnuda	McClintock s.n. (CAS-530075)	California	P-0734	ITS, trnL-F	MN709723, MN723430
Plantago subulata	Anonymous s.n. (MW)	Bulgaria	P-0023	ITS	MN723313
Plantago tanalensis	Deroin 260 (MO-5970257)	Madagascar	P-0431*	ITS, trnL-F	MN709724, MN723314
Plantago tehuelcha	Eyerdam 24025 (HUH)	Argentina	P-0546*	ITS	MN723315
Plantago tehuelcha	Shipunov P-1202 (NY)	Chile	P-1202	trnL-F	MN709726
Plantago tehuelcha	Shipunov P-1207 (NY)	Chile	P-1207	ITS, trnL-F	MN709756, MN723401
Plantago tenuiflora Oeland	Asplund s.n. (PE-0134218)	Oeland	P-1813*	ITS	MN723316
Plantago tenuipala	Haught 6668 (US-2046252)	Colombia	P-0602*	ITS, trnL-F	MN709727, MN723317
Plantago tolucensis	Anderson 4991 (NY)	Mexico	P-0106*	ITS, trnL-F	MN709728, MN723318
Plantago tolucensis	Rzedowski s.n. (HUH)	Mexico	P-0563	ITS	MN723402
Plantago tolucensis	Beaman 1740 (UC-304543)	Mexico	P-0726*	ITS	MN723431
Plantago tolucensis	Cutler 4004 (F-1500057)	Mexico	P-0809*	ITS	MN723447
Plantago tomentosa	Gutierrez 1239 (NY)	Bolivia	P-0135*	ITS	MN723319
Plantago truncata	Brother Claude-Joseph 3578 (US-1283409)	Chile	P-0616*	ITS	MN723403
Plantago truncata	Baeza 2184 (CONC-153719)	Chile	P-1255*	ITS, trnL-F	MN709757, MN723432
Plantago tubulosa	Beaman 2822 (NY)	Mexico	P-0107*	ITS, trnL-F	MN709729, MN723320
Plantago tunetana	Hatt 377 (UC-1479241)	Maroc	P-0701	ITS	MN723321
Plantago tunetana	Anonymous s.n. (UC-1612094)	Tunisia	P-0702*	ITS, trnL-F	MN709730, MN723322
Plantago turficola	Smith 14232 (NY-00423646)	Brazil	P-0137*	ITS, trnL-F	MN709731, MN723323
Plantago turrifera	Dunlop 1480 (MO-2687690)	Australia	P-0436	ITS	MN723324
Plantago uniglumis	Finot 1854 (CONC-147722)	Chile	P-1269*	ITS, trnL-F	MN709732, MN723325
Plantago uniglumis	Dominiguez 1065 (CONC-177041)	Chile	P-1270*	ITS	MN723326
Plantago varia	Pulley 770 (HUH)	Australia	P-0523*	ITS	P-0523
Plantago varia	Clemens 44716 (F-1483452)	Australia	P-0839*	trnL-F	MN709733
Plantago varia	Lothian 3408 (PRE)	Australia	P-1116*	ITS, trnL-F	P-1116
Plantago ventanensis	Hjerting 3060 (MO-2472291)	Argentina	P-0412*	trnL-F	MN723327
Plantago venturii	Venturi 3097 (US-1591788)	Argentina	P-0630*	ITS	MN723328
Plantago weddelliana	Hjeting 180 (F-1607387)	Argentina	P-0824*	ITS, trnL-F	MN709734, MN723329
