# Supplementary material for: Molecular and Morphological Data Improve the Classification of Plantagineae (Lamiales)
Source: Plants (Basel). 2021 Oct 26;10(11):2299. doi: 10.3390/plants10112299 (PMC8625185; doi:10.3390/plants10112299)
Supplement: Supplementary file 1 [file plants-10-02299-s001.zip › plants-1354731-supplementary/tables/04_plantagineae_placements.xls]

## Sheet: plantago_placements.txt
Species	Most likely section	Probability, %
Plantago akkensis	Ciliatae	70
Plantago anatolica	Pacifica	64
Plantago antarctica	Mesembrynia	99
Plantago argentina	Virginica	100
Plantago asiatica schneideri	Pacifica	88
Plantago aundensis	Pacifica	71
Plantago baltistanica	Montana	50
Plantago bellidioides	Mesembrynia	88
Plantago benisnassenii	Hispiduleae	41
Plantago berroi	Virginica	100
Plantago buchtienii	Virginica	100
Plantago cladarophylla	Mesembrynia	100
Plantago correae	Virginica	81
Plantago cunninghamii	Mesembrynia	100
Plantago cyrenaica	Minutae	50
Plantago densa	Gnaphaloides	75
Plantago depauperata	Mesembrynia	100
Plantago dielsiana	Virginica	100
Plantago drummondii	Mesembrynia	100
Plantago exilis	Mesembrynia	90
Plantago firma	Virginica	100
Plantago galapagensis	Virginica	100
Plantago glabrata	Mesembrynia	100
Plantago gunnii	Mesembrynia	100
Plantago hakusanensis	Pacifica	81
Plantago hasskarlii	Pacifica	76
Plantago heterophylla	Micropsyllium	86
Plantago hispida	Mesembrynia	99
Plantago jujuyensis	Virginica	100
Plantago lacustris	Lanceifolia	88
Plantago laxiflora	Mesembrynia	93
Plantago major himalaica	Pacifica	78
Plantago maris-mortui	Psyllium	100
Plantago montisdicksonii	Mesembrynia	98
Plantago multiscapa	Mesembrynia	49
Plantago nebularis	Sericeae	98
Plantago obconica	Mesembrynia	97
Plantago orbignyana	Virginica	100
Plantago orzuiensis	Ciliatae	67
Plantago papuana	Mesembrynia	100
Plantago pentasperma	Mesembrynia	47
Plantago polita	Mesembrynia	100
Plantago pretoana	Virginica	97
Plantago pyrophila	Virginica	100
Plantago rahniana	Virginica	100
Plantago remota	Leptostachys	80
Plantago rhodosperma	Virginica	100
Plantago robusta	Micropsyllium	88
Plantago sempervivoides	Virginica	92
Plantago sharifii	Albicantes	46
Plantago stenophylla	Mesembrynia	99
Plantago subnuda	Virginica	100
Plantago tatarica	Pacifica	50
Plantago tomentosa	Virginica	100
Plantago triantha	Mesembrynia	100
Plantago trichophora	Mesembrynia	60
Plantago turficola	Virginica	100
Plantago turrifera	Mesembrynia	81
Plantago veadeirensis	Virginica	100
Plantago venturii	Virginica	100
Plantago weddelliana	Virginica	100
Plantago zoellneriana	Sericeae	99
