# Supplementary material for: Molecular and Morphological Data Improve the Classification of Plantagineae (Lamiales)
Source: Plants (Basel). 2021 Oct 26;10(11):2299. doi: 10.3390/plants10112299 (PMC8625185; doi:10.3390/plants10112299)
Supplement: Supplementary file 1 [file plants-10-02299-s001.zip › plants-1354731-supplementary/tables/05_plantago_geograhical_origin.xls]

## Sheet: 05_plantago_geograhical_origin.txt
SPECIES	ORIGIN
Plantago africana	Africa: E Africa
Plantago annua	Africa: E Africa
Plantago fischeri	Africa: E Africa
Plantago tanalensis	Africa: Madagascar
Plantago crypsoides	Africa: NE Africa
Plantago cyrenaica	Africa: NE Africa
Plantago cafra	Africa: S Africa
Plantago laxiflora	Africa: S Africa
Plantago longissima	Africa: S Africa
Plantago remota	Africa: S Africa
Plantago palmata	Africa: Trop. Africa
Plantago cunninghamii	Australia: Australia
Plantago drummondii	Australia: Australia
Plantago glacialis	Australia: Australia
Plantago palustris	Australia: Australia
Plantago turrifera	Australia: Australia
Plantago debilis	Australia: Australia, Tasmania
Plantago muelleri	Australia: Australia. Tasmania
Plantago multiscapa	Australia: C Australia
Plantago alpestris	Australia: E Australia
Plantago cladarophylla	Australia: E Australia
Plantago euryphylla	Australia: E Australia
Plantago bellidioides	Australia: Tasmania
Plantago daltonii	Australia: Tasmania
Plantago glabrata	Australia: Tasmania
Plantago gunnii	Australia: Tasmania
Plantago paradoxa	Australia: Tasmania
Plantago tasmanica	Australia: Tasmania
Plantago triantha	Australia: Tasmania, Auckland Isl.
Plantago gaudichaudii	Australia: Tasmania, E Austral
Plantago antarctica	Australia: Tasmania, E Australia
Plantago hispida	Australia: Tasmania, E Australia
Plantago varia	Australia: Tasmania, E Australia
Plantago exilis	Australia: W Australia
Plantago maritima	Holarctic: Cosmopolite
Plantago canescens	Holarctic: N Asia, NW America
Plantago macrocarpa	Holarctic: NE Asia, NW America
Plantago asphodeloides	Mediterranean: Canary Isls
Plantago lanceolata	Mediterranean: Cosmopolite
Plantago chamaepsyllium	Mediterranean: E Mediterranean
Plantago cretica	Mediterranean: E Mediterranean
Plantago cylindrica	Mediterranean: E Mediterranean
Plantago exigua	Mediterranean: E Mediterranean
Plantago maris-mortui	Mediterranean: E Mediterranean
Plantago squarrosa	Mediterranean: E Mediterranean
Plantago squarrosa	Mediterranean: E Mediterranean
Plantago arborescens	Mediterranean: Macaronesia
Plantago famarae	Mediterranean: Macaronesia
Plantago webbii	Mediterranean: Macaronesia
Plantago leiopetala	Mediterranean: Madeira
Plantago subspathulata	Mediterranean: Madeira
Plantago afra	Mediterranean: Mediterranean
Plantago albicans	Mediterranean: Mediterranean
Plantago amplexicaulis	Mediterranean: Mediterranean
Plantago arenaria	Mediterranean: Mediterranean
Plantago bellardii	Mediterranean: Mediterranean
Plantago benisnassenii	Mediterranean: Mediterranean
Plantago ciliata	Mediterranean: Mediterranean
Plantago lacustris	Mediterranean: Mediterranean
Plantago lagopus	Mediterranean: Mediterranean
Plantago loeflingii	Mediterranean: Mediterranean
Plantago macrorhiza	Mediterranean: Mediterranean
Plantago serraria	Mediterranean: Mediterranean
Plantago subulata	Mediterranean: Mediterranean
Plantago ovata	Mediterranean: Mediterranean, W USA
Plantago coronopus	Mediterranean: Medit. Europe
Plantago crassifolia	Mediterranean: Medit. S Africa
Plantago phaeostoma	Mediterranean: N Africa
Plantago notata	Mediterranean: N Africa, W Asia
Plantago akkensis	Mediterranean: NW Africa
Plantago mauritanica	Mediterranean: NW Africa
Plantago rhizoxylon	Mediterranean: NW Africa
Plantago tunetana	Mediterranean: NW Africa
Plantago monosperma	Mediterranean: Pyrenees
Plantago altissima	Mediterranean: E Europe
Plantago reniformis	Mediterranean: SE Europe
Plantago argentea	Mediterranean: S Europe
Plantago sinaica	Mediterranean: Sinai
Plantago asperrima	Mediterranean: Spain
Plantago nivalis	Mediterranean: Spain
Plantago sempervirens	Mediterranean: SW Europe
Plantago anatolica	Mediterranean: W Asia
Plantago baltistanica	Mediterranean: W Asia
Plantago boissieri	Mediterranean: W Asia
Plantago euphratica	Mediterranean: W Asia
Plantago lagocephala	Mediterranean: W Asia
Plantago orzuiensis	Mediterranean: W Asia
Plantago psammophila	Mediterranean: W Asia
Plantago sharifii	Mediterranean: W Asia
Plantago stocksii	Mediterranean: W Asia
Plantago rugelii	Nearctic: E N America
Plantago aristata	Nearctic: E USA
Plantago tenuiflora	Nearctic: E USA
Plantago virginica	Nearctic: E USA
Veronicastrum virginicum	Nearctic: E USA
Plantago eriopoda	Nearctic: N America
Plantago pusilla	Nearctic: NE USA
Littorella americana	Nearctic: North America
Plantago cordata	Nearctic: E USA
Plantago heterophylla	Nearctic: SE USA
Plantago sparsiflora	Nearctic: SE USA
Plantago helleri	Nearctic: S USA
Plantago hookeriana	Nearctic: S USA
Plantago wrightiana	Nearctic: S USA
Plantago argyrea	Nearctic: S USA, Mexico
Plantago rhodosperma	Nearctic: S USA, N Mexico
Plantago tweedyi	Nearctic: USA
Plantago elongata	Nearctic: W USA
Plantago erecta	Nearctic: W USA
Plantago subnuda	Nearctic: W USA
Plantago patagonica	Nearctic: W USA, Argentina
Plantago pentasperma	Oceanic Islands: Amsterdam & St.Paul Islands
Plantago stauntonii	Oceanic Islands: Amsterdam & St.Paul Islands
Plantago hawaiensis	Oceanic Islands: Hawaii
Plantago pachyphylla	Oceanic Islands: Hawaii
Plantago pachyphylla	Oceanic Islands: Hawaii
Plantago pachyphylla	Oceanic Islands: Hawaii
Plantago pachyphylla	Oceanic Islands: Hawaii
Plantago princeps	Oceanic Islands: Hawaii
Plantago trinitatis	Oceanic Islands: Ilha Trindade
Plantago fernandezia	Oceanic Islands: Juan Fernandez
Plantago rapensis	Oceanic Islands: Rapa
Plantago rupicola	Oceanic Islands: Rapa
Plantago robusta	Oceanic Islands: St.Helena
Plantago euana	Oceanic Islands: Tonga Isles
Plantago pachyphylla	Oceanic Islands: Hawaii
Plantago pachyphylla	Oceanic Islands: Hawaii
Plantago pachyphylla	Oceanic Islands: Hawaii
Plantago arachnoidea	Palearctic: C Asia
Plantago eocoronopus	Palearctic: C Asia
Plantago komarovii	Palearctic: C Asia
Plantago krascheninnikovii	Palearctic: C Asia
Plantago lachnantha	Palearctic: C Asia
Plantago minuta	Palearctic: C Asia
Plantago perssonii	Palearctic: C Asia
Plantago polysperma	Palearctic: C Asia
Plantago depressa	Palearctic: C & E Asia
Plantago asiatica	Palearctic: China
Plantago fengdouensis	Palearctic: China
Plantago major	Palearctic: Cosmopolite
Plantago camtschatica	Palearctic: E Asia
Plantago hakusanensis	Palearctic: E Asia
Plantago schwarzenbergiana	Palearctic: E Europe
Plantago maxima	Palearctic: E Europe, C Asia
Plantago tenuiflora	Palearctic: E Europe, C Asia
Plantago gentianoides	Palearctic: E Mediterranean
Littorella uniflora	Palearctic: Europe
Plantago alpina	Palearctic: Europe
Plantago media	Palearctic: Europe, C Asia
Plantago atrata	Palearctic: Europe, W Asia
Plantago asiatica	Palearctic: Himalaya
Plantago major	Palearctic: Himalaya
Plantago asiatica	Palearctic: Korea
Plantago asiatica	Palearctic: Korea
Plantago asiatica	Palearctic: S & E Asia
Plantago cornuti	Palearctic: Europe
Plantago australis	South America: America
Aragoa abietina	South America: Andes
Aragoa abscondita	South America: Andes
Aragoa castroviejoi	South America: Andes
Aragoa chingacensis	South America: Andes
Aragoa cleefii	South America: Andes
Aragoa corrugatifolia	South America: Andes
Aragoa cundinamarcensis	South America: Andes
Aragoa cupressina	South America: Andes
Aragoa diazii	South America: Andes
Aragoa dugandii	South America: Andes
Aragoa funckii	South America: Andes
Aragoa funzana	South America: Andes
Aragoa hammenii	South America: Andes
Aragoa jaramilloi	South America: Andes
Aragoa kogiorum	South America: Andes
Aragoa lucidula	South America: Andes
Aragoa lycopodioides	South America: Andes
Aragoa occidentalis	South America: Andes
Aragoa parviflora	South America: Andes
Aragoa perez-arbelaeziana	South America: Andes
Aragoa picachensis	South America: Andes
Aragoa romeroi	South America: Andes
Aragoa tamana	South America: Andes
Plantago orbignyana	South America: Andes
Plantago rigida	South America: Andes
Plantago sericea	South America: Andes
Plantago tenuipala	South America: Andes
Plantago tubulosa	South America: Andes
Plantago pyrophila	South America: Bolivia
Plantago weddelliana	South America: Bolivia, NW Argentina
Plantago nivea	South America: C America
Tetranema roseum	South America: C America
Plantago densa	South America: C Argentina
Plantago grandiflora	South America: C Chile
Plantago firma	South America: Chile
Plantago hispidula	South America: Chile
Plantago pachyneura	South America: Chile
Plantago rancaguae	South America: Chile
Plantago truncata	South America: Chile
Plantago bismarckii	South America: E Argentina
Plantago tandilensis	South America: E Argentina
Plantago ventanensis	South America: E Argentina
Plantago dielsiana	South America: E Argentina, Uruguay
Plantago catharinea	South America: E Brazil
Plantago commersoniana	South America: E Brazil
Plantago corvensis	South America: E Brazil
Plantago guilleminiana	South America: E Brazil
Plantago humboldtiana	South America: E Brazil
Plantago rahniana	South America: E Brazil
Plantago turficola	South America: E Brazil
Plantago moorei	South America: Falkland Isls
Plantago galapagensis	South America: Galapagos Isls
Plantago alismatifolia	South America: Mexico
Plantago floccosa	South America: Mexico
Plantago tolucensis	South America: Mexico
Plantago johnstonii	South America: N Chile
Plantago litorea	South America: N Chile
Plantago argentina	South America: NW Argentina
Plantago jujuyensis	South America: NW Argentina
Plantago venturii	South America: NW Argentina
Plantago buchtienii	South America: NW Argentina, Bolivia
Plantago linearis	South America: NW S America
Plantago lamprophylla	South America: Peru
Plantago limensis	South America: Peru
Plantago barbata	South America: S America
Plantago brasiliensis	South America: S America
Plantago correae	South America: S America
Plantago myosuros	South America: S America
Plantago nubicola	South America: S America
Plantago pulvinata	South America: S America
Plantago sempervivoides	South America: S America
Plantago tehuelcha	South America: S America
Plantago tomentosa	South America: S America
Plantago uniglumis	South America: S America
Plantago lundborgii	South America: San Ambrosio Isl.
Littorella australis	South America: S America
Plantago berroi	South America: Uruguay, E Argentina
Plantago penantha	South America: Uruguay. NE Argentina
Plantago asiatica	South Asia: India
Plantago hasskarlii	South Asia: Java
Plantago incisa	South Asia: Java
Plantago aundensis	South Asia: N Guinea
Plantago depauperata	South Asia: N Guinea
Plantago montisdicksonii	South Asia: N Guinea
Plantago papuana	South Asia: N Guinea
Plantago polita	South Asia: N Guinea
Plantago stenophylla	South Asia: N Guinea
Plantago trichophora	South Asia: N Guinea
Plantago aucklandica	Zealandia: Auckland Isl.
Plantago hedleyi	Zealandia: Lord Howe
Plantago lanigera	Zealandia: N Zealand
Plantago novae-zelandiae	Zealandia: N Zealand
Plantago obconica	Zealandia: N Zealand
Plantago picta	Zealandia: N Zealand
Plantago raoulii	Zealandia: N Zealand
Plantago spathulata	Zealandia: N Zealand
Plantago triandra	Zealandia: N Zealand
Plantago udicola	Zealandia: N Zealand
Plantago unibracteata	Zealandia: N Zealand
